# Supplementary material for: Lipodystrophy in methylmalonic acidemia associated with elevated FGF21 and abnormal methylmalonylation
Source: JCI Insight. 2024 Feb 22;9(4):e174097. doi: 10.1172/jci.insight.174097 (PMC10967474; doi:10.1172/jci.insight.174097)
Supplement: Supporting data values [file jciinsight-9-174097-s148.xlsx]

## Sheet: Figure 2B
mut0 MMA SUBJECTS			CONTROLS
R1/ (R1+R2)%	R3/ (R3+R4)%		R1/ (R1+R2)%	R3/ (R3+R4)%
70.75	80.89		63.81	64.58
70.05	72.53		60.29	64
73.24	76.77		55.96	64.16
92.6	90.06		65.67	71.62
67.55	76.67		57.97	66.64
77.33	74.1		59.82	60.34
71.18	67.91		61.69	67.25
71.16	74.21		61.43	67.77
76.29	80.19		57.34	64.02
65.06	74.77		66.78	66.91
66.85	68.19		61.44	68.66
82.42	64.36		57.96	63.04
66.8	69.16		59.88	63.98
66.3	69		73.99	68.62
70.34	73.6		52.73	69
79.42	82.53		61.74	62.96
88.87	85.71		62.9	70.68
78.35	72.9		71.26	72.55
68.03	70.87		69.38	64.16
66.67	73.98		58.53	64.18
64	71.55		61.6	65.09
72.32	76.93		76.77	50
71.34	70.04		73.11	71.21
79.78	70.56		56.17	62.99
74.57	77.88		65.47	66.1
74.44	82.69		63.94	70.5
			76.28	69.27
			64	63.2
			77.93	67.35
			72.01	71.27
			66.05	71.37
			64.32	71.74
			70.12	67.07
			67.85	67.35
			61.3	63.48
			66.34	63.69
			73.43	69.86
			65.64	69.89
			52.54	53.98
			66.09	73.22
			70.02	73.79
			64.2	65.08
			67.57	62.56
			62.62	62.61
			57.67	66.08
			67.04	70.16
			70	65.26
			67.26	59.44
			62.06	61.79
			70.55	70.34
			63.06	66.18
			68.58	66.42
			61.16	68.19
			60.93	65.06
			71.91	70.56
			53.21	62.12
			61.95	65.43
			66.68	66.45
			65.23	67.43
			79.92	78.53
			74.02	66.35
			71.31	68.78
			70.37	69.75
			71.72	69.02
			64.98	72.51
			73.39	76.79
			65.18	64.03
			78.72	68.73
			69.39	73.53
			71.53	71.17
			62.61	66.24
			71.02	74.93
			65.57	68.98
			56.67	62.51
			73.19	70.82
			63.72	69.62
			72.01	71.75
			70.47	71.04
			69.45	69.92
			56.23	72.6
			68.21	77.49
			59.02	73.36
			77.71	75.55
			72.85	79.24
			63.44	73.43
			71.37	76.08
			72.71	72.26
			71.5	74.03
			72.03	80.62
			71.04	80.99
			70.23	78.93
			75.75	78.05
			70.71	78.55
			72.97	69.26
			80.35	79.59
			70.83	77.09
			75.2	76.8
			76.36	76.27
			70.27	62.32

## Sheet: Figure 2C
mut0 MMA SUBJECTS			CONTROLS
Leptin (μg/ml)	Fat_ST		Leptin (μg/ml)	Fat_ST
5.64	6975.1			2142.6
0.56	4512.7		2.31	7623.1
2.25	5030			3150.9
11.55	12614.7			660.8
6.76	6881.3			2977.3
25.93	11280.4			4736.2
	4589.6			4286.1
	9348.7			2699.8
11.27	7657.7			3835
2.25	6626.2		16.89	7944.3
14.9	4534.5			5158.5
16.35	12506			2735.4
	8002.7			6323.8
	5780.9			11170.4
3.38	5865.2			6645.8
10.71	11592.4			3328.5
38.9	14273.1			4685.2
32.7	20749.7			8141.1
2.82	7491.5			7689.5
12.4	16978.5			4601.3
0.56	8635.9			2995.7
14.66	19175.1		10.95	15589.5
2.25	8330.5			7469.9
33.26	10197.3			5517.6
52.99	36293.2			2924.9
58.06	24443.1			8401.4
			6.79	9624.3
				6187.3
			5.75	7323.2
				20390.3
				7920.7
			1.5	3457.2
				7111.2
				7936.3
			0.13	4268.4
				3779.5
				26336.3
			5.3	8993.8
				3057
			22.25	18571.4
			6.79	10157.2
				5086.3
				8075
				7873.9
			1.84	4117.4
			0.66	4657.5
				8235.3
				3891.3
				4974.9
				30547.8
			5.11	5303.2
				23374.2
				8115
			17.51	11769.2
			6.29	18499.6
			0.68	4155.6
				5622.7
			23.83	9464.2
				7264.5
				29061.9
				31823.5
			1.32	8360.7
			2.02	8144.8
			2.7	8651.3
			28.58	15768.7
			12.84	10945.2
				8917.3
				9867.3
				15888.7
				29229.7
				6376.6
				7342.7
				6082.9
				9607.3
				27716.7
				5596.2
				13249.7
			20.57	13475.8
				7877.1
			1.27	8495.5
			4.71	8442.6
				9604.7
			49.32	29963
				18253.4
			6.39	16067.4
			13.29	28948.2
				17150.2
			3.06	20874.3
			9.5	17750.5
			52.69	42018.5
				35691.1
			18.95	24607.5
			7.03	19374.2
				27090.9
				53364.9
			11.22	34872.2
				17963.8
			46.4	41742.4
			9.5	23706.2

## Sheet: Figure 2D
mut0 MMA SUBJECTS					CONTROLS
Plasma Adiponectin (μg/ml)	Fat R1/ (R1+R2)	Fat R3/ (R3+R4)	Total Fat (gr)		Plasma Adiponectin (μg/ml)	Fat R1/(R1+R2)	Fat R3/(R3+R4)	Total Fat (gr)
11.2	70.75	80.89	6975.1		22.35	63.81	64.58	2142.6
10.5	70.05	72.53	4512.7		28.15	60.29	64	7623.1
18.4	73.24	76.77	5030			55.96	64.16	3150.9
30.5	92.6	90.06	12614.7			65.67	71.62	660.8
9.8	67.55	76.67	6881.3		18.46	57.97	66.64	2977.3
14.3	77.33	74.1	11280.4			59.82	11.11	4736.2
7.9	70.56	73.23	3358.9			61.69	67.25	4286.1
	71.18	67.91	4589.6			61.43	67.77	2699.8
	71.16	74.21	9348.7			57.34	64.02	3835
5	76.29	80.19	7657.7		20.6	66.78	66.91	7944.3
12.6	65.06	74.77	6626.2			61.44	68.66	5158.5
14.9	66.85	68.19	4534.5			57.96	63.04	2735.4
6.1	82.42	64.36	12506			59.88	63.98	6323.8
13.8	77.15	71.02	7522.5			73.99	68.62	11170.4
	66.8	69.16	8002.7			52.73	69	6645.8
7.6	71.89	71.65	9781.7			61.74	62.96	3328.5
	66.3	69	5780.9			62.9	70.68	4685.2
15.8	70.34	73.6	5865.2			71.26	72.55	8141.1
28.6	79.42	82.53	11592.4			69.38	64.16	7689.5
23.5	88.87	85.71	14273.1			58.53	64.18	4601.3
7.3	78.35	72.9	20749.7			61.6	65.09	2995.7
10.4	68.03	70.87	7491.5		11.9	76.77	50	15589.5
20.3	66.67	73.98	16978.5			73.11	71.21	7469.9
9.2	64	71.55	8635.9			56.17	62.99	5517.6
8.6	68.46	68.37	17778			65.47	66.1	2924.9
9.7	72.32	76.93	19175.1			63.94	70.5	8401.4
10.4	71.34	70.04	8330.5		28.63	76.28	69.27	9624.3
7	79.78	70.56	10197.3			64	36.73	6187.3
13.1	74.57	77.88	36293.2		14.02	77.93	67.35	7323.2
9	69.52	67.66	12770			72.01	71.27	20390.3
14.6	78.63	78.06	16359.9			66.05	71.37	7920.7
8.9	74.44	82.69	24443.1		16.45	64.32	71.74	3457.2
						70.12	67.07	7111.2
						67.85	67.35	7936.3
					16.64	61.3	63.48	4268.4
						66.34	63.69	3779.5
						73.43	69.86	26336.3
					16.62	65.64	69.89	8993.8
						52.54	53.98	3057
					15.01	66.09	73.22	18571.4
					23.61	70.02	73.79	10157.2
						64.2	65.08	5086.3
						67.57	62.56	8075
						62.62	62.61	7873.9
					18.67	57.67	66.08	4117.4
					18.2	67.04	70.16	4657.5
						70	65.26	8235.3
						67.26	59.44	3891.3
						62.06	61.79	4974.9
						70.55	70.34	30547.8
					18.88	63.06	66.18	5303.2
						68.58	66.42	23374.2
						61.16	68.19	8115
					21.25	60.93	65.06	11769.2
					24.76	71.91	70.56	18499.6
					18.59	53.21	62.12	4155.6
						61.95	65.43	5622.7
					17.1	66.68	66.45	9464.2
						65.23	67.43	7264.5
						79.92	78.53	29061.9
						74.02	33.64	31823.5
					21.94	71.31	68.78	8360.7
					25.76	70.37	69.75	8144.8
					20.11	71.72	69.02	8651.3
					21.48	64.98	72.51	15768.7
					19.71	73.39	76.79	10945.2
						65.18	64.03	8917.3
						78.72	68.73	9867.3
						69.39	73.53	15888.7
						71.53	71.17	29229.7
						62.61	66.24	6376.6
						71.02	74.93	7342.7
						65.57	68.98	6082.9
						56.67	62.51	9607.3
						73.19	70.82	27716.7
						63.72	69.62	5596.2
						72.01	71.75	13249.7
					17.33	70.47	71.04	13475.8
						69.45	69.92	7877.1
					7.98	56.23	72.6	8495.5
					12.84	68.21	77.49	8442.6
						59.02	73.36	9604.7
					13.32	77.71	75.55	29963
						72.85	79.24	18253.4
					23.52	63.44	73.43	16067.4
					9.91	71.37	76.08	28948.2
						72.71	72.26	17150.2
					9.49	71.5	74.03	20874.3
					16.24	72.03	80.62	17750.5
					17.52	71.04	80.99	42018.5
						70.23	78.93	35691.1
					11.12	75.75	78.05	24607.5
					12.46	70.71	78.55	19374.2
						72.97	69.26	27090.9
						80.35	79.59	53364.9
					7.39	70.83	77.09	34872.2
						75.2	76.8	17963.8
					21.72	76.36	76.27	41742.4
					14.04	70.27	37.67	23706.2

## Sheet: Figure 3B
(+/+) (n=6)	(+/-) (+) (n=12)	(-/-) (+) (n=5)
74.3227	62.3911	23.541
38.05	74.6095	47.3081
77.4787	85.4398	25.2457
83.1483	83.9335	51.0109
48.7723	45.102	6.57024
	66.7196
	91.2279
	52.0833
	62.5981
	76.1899
	46.3218
	73.9188

## Sheet: Figure 3C
PpargC1a			PpargC1a				Ucp1			Ucp1				Dio2			Dio2
24 ℃			4 ℃				24 ℃			4 ℃				24 ℃			4 ℃
+/+ (n=3)	+/- (+) (n=3)	-/- (+) (n=4)	+/+ (n=4)	+/- (+) (n=4)	-/- (+) (n=4)		+/+ (n=3)	+/- (+) (n=4)	-/- (+) (n=4)	+/+ (n=4)	+/- (+) (n=4)	-/- (+) (n=4)		+/+ (n=3)	+/- (+) (n=3)	-/- (+) (n=4)	+/+ (n=4)	+/- (+) (n=4)	-/- (+) (n=4)
48.7417	31.897	53.4078	770.019	376.381	635.184		113.501	116.253	81.9538	170.719	137.088	82.2724		85.0677	86.201	8.33893	881.829	462.289	155.623
122.711	90.9561	34.7539	963.819	753.086	413.366		102.822	132.918	75.887	210.666	190.981	59.6037		105.494	247.991	22.0515	924.364	949.594	65.2831
167.699	52.4304	31.9754	874.505	464.683	329.415		85.7421	87.3983	48.1244	161.939	160.353	35.1688		111.74	119.988	34.8485	815.952	546.988	54.9423
		54.8068	984.297	516.121	722.763			90.4976	73.3351	220.507	196.459	79.5278				16.159	744.592	707.837	129.401

## Sheet: Figure 3E
	Het +/-(+)			Mmut -/-(+)
	mean	SD	N	mean	SD	N
Brain	8.26601	3.20005	4	7.88928	1.16607	3
Muscle	2.44303	0.919963	4	2.05215	0.723741	3
Liver	1.29275	0.307588	4	1.10303	0.111017	3
Kidney	1.54532	0.409567	4	1.44055	0.231701	3
Spleen	3.4355	0.129006	4	3.12408	0.525034	3
Pancreas	2.13793	0.23844	4	1.97768	0.360353	3
Stomach	2.59323	0.837934	4	1.40372	0.653219	3
Intestine	1.621	0.20125	4	2.27447	0.598578	3
Heart	9.88387	5.41859	4	55.1234	14.0413	3
Lung	3.1592	0.61786	4	2.95738	0.312224	3
Bone	2.98681	0.587904	4	2.95761	1.12108	3
Brown fat	59.8971	25.8946	4	18.9802	10.7895	3
	Het +/-(+)					Mmut -/-(+)
Brain	12.9901	6.32106	7.4298	6.26013		9.22948	7.33146	7.10689
Muscle	1.57995	1.85219	2.72947	3.61048		1.2488	2.25438	2.65327
Liver	1.6775	1.37505	1.15914	0.959327		1.22636	1.07166	1.01108
Kidney	1.82011	1.44419	1.90705	1.00099		1.58847	1.55966	1.17352
Spleen	3.274	3.46913	3.41417	3.58469		2.90512	3.72315	2.74396
Pancreas	1.88706	2.12057	2.46092	2.08317		1.97498	2.33937	1.61868
Stomach	2.86559	1.66348	3.61174	2.2321		1.0335	2.15795	1.01971
Intestine	1.53167	1.8755	1.67092	1.40591		2.92089	2.16314	1.73937
Heart	6.35191	4.24389	13.5379	15.4018		41.6871	53.9828	69.7002
Lung	3.62193	3.76168	2.60616	2.64705		2.69067	3.30081	2.88066
Bone	3.55022	3.29647	2.2021	2.89847		1.69199	3.35491	3.82593
Brown fat	37.1292	93.1399	67.5686	41.7509		7.48507	20.5672	28.8882

## Sheet: Figure 4D
	Het +/-(+)			Mmut -/-(+)
	mean	SD	N	mean	SD	N
Muscle	5.30296	3.56246	6	4.38315	1.28549	6
Heart	20.9024	10.2212	6	11.3637	13.5551	6
Brain	7.78339	3.89896	6	7.38681	1.92194	6
Brown fat	12.3437	10.8017	6	6.42221	4.76501	6
	Het +/-(+)							Mmut -/-(+)
Muscle	3.16663	3.69023	2.80723	5.19648	12.3439	4.61327		6.21175	4.15892	5.34903	2.46259	3.92444	4.19217
Heart	26.9985	24.4532	8.22451	33.7502	8.97224	23.0159		37.592	11.4771	2.10229	1.08328	10.8085	5.11881
Brain	6.40045	4.80463	5.83984	6.85638	7.25019	15.5489		10.5185	4.82807	6.28666	7.69994	8.11968	6.86803
Brown fat	29.1566	21.8575	9.04718	2.51719	2.94867	8.53511		13.4388	11.5344	3.91543	3.2864	3.88917	2.46911

## Sheet: Figure 4E
BAT						WAT
HP			HP + Bez			HP			HP + Bez
(+/+) (n=8)	(+/-)(+) (n=9)	(-/-) (+) (n=8)	(+/+) (n=8)	(+/-) (+) (n=8)	(-/-) (+) (n=8)	(+/+) (n=7)	(+/-)(+) (n=10)	(-/-) (+) (n=6)	(+/+) (n=9)	(+/-) (+) (n=8)	(-/-) (+) (n=8)
132.084	183.579	75.901	113.047	140.997	73.4723	0.411178	0.0694707	0.0423577	0.0276161	0.072863	5.48719
129.235	123.779	107.031	117.423	67.8649	82.5958	0.347842	0.0145213	0.0706949	0.109401	0.0184821	10.3576
74.2995	83.3159	37.5062	113.988	99.2126	32.2913	0.0990366	0.00982882	0.0401048	0.0620943	0.0194722	5.95634
111.846	158.812	24.9229	105.62	52.214	75.4692	0.193034	0.0405647	0.0269667	0.0154257	0.163982
81.3121	80.1462	79.68	61.4418	83.415	109.298	0.00246348	0.00416717	0.172712	0.133071	0.614083
71.8897	73.5846	84.7671	103.712	103.354	42.2454	0.0031319	0.00946561	2.00222	0.131457	1.20533
111.04	84.8062	24.8569	130.287	64.1011	44.3476	0.00275464	0.0152617		0.0544461	0.0749825
109.494	106.4	72.7125	75.6785	41.8486	62.1688		0.0333427		0.150046	0.234444
	41.9101						0.265118		0.0189008
							0.0183964

## Sheet: Figure 4H
	Days	Mut +/- HP (n=9)	Mut +/-(+) HP+Bez. (n=9)	Mut -/-(+) HP+Bez. (n=13)	Mut -/-(+) HP_untreated (n=25)
Mut +/- 1	60	0
Mut +/- 2	60	0
Mut +/- 3	60	0
Mut +/- 4	60	0
Mut +/- 5	60	0
Mut +/- 6	60	0
Mut +/- 7	60	0
Mut +/- 8	60	0
Mut +/- 9	60	0
Mut +/-(+) 1	60		0
Mut +/-(+) 2	60		0
Mut +/-(+) 3	60		0
Mut +/-(+) 4	60		0
Mut +/-(+) 5	60		0
Mut +/-(+) 6	60		0
Mut +/-(+) 7	60		0
Mut +/-(+) 8	60		0
Mut +/-(+) 9	60		0
Mut -/-(+) Treated 1	12			1
Mut -/-(+) Treated 2	13			1
Mut -/-(+) Treated 3	36			1
Mut -/-(+) Treated 4	60			0
Mut -/-(+) Treated 5	60			0
Mut -/-(+) Treated 6	60			0
Mut -/-(+) Treated 7	60			0
Mut -/-(+) Treated 8	60			0
Mut -/-(+) Treated 9	12			1
Mut -/-(+) Treated 10	60			0
Mut -/-(+) Treated 11	60			0
Mut -/-(+) Treated 12	60			0
Mut -/-(+) Treated 13	60			0
Mut -/-(+) Untreated 1	4				1
Mut -/-(+) Untreated 2	4				1
Mut -/-(+) Untreated 3	4				1
Mut -/-(+) Untreated 4	6				1
Mut -/-(+) Untreated 5	6				1
Mut -/-(+) Untreated 6	7				1
Mut -/-(+) Untreated 7	7				1
Mut -/-(+) Untreated 8	12				1
Mut -/-(+) Untreated 9	14				1
Mut -/-(+) Untreated 10	15				1
Mut -/-(+) Untreated 11	60				0
Mut -/-(+) Untreated 12	60				0
Mut -/-(+) Untreated 13	60				0
Mut -/-(+) Untreated 14	60				0
Mut -/-(+) Untreated 15	7				1
Mut -/-(+) Untreated 16	28				1
Mut -/-(+) Untreated 17	60				0
Mut -/-(+) Untreated 18	60				0
Mut -/-(+) Untreated 19	60				0
Mut -/-(+) Untreated 20	60				0
Mut -/-(+) Untreated 21	60				0
Mut -/-(+) Untreated 22	60				0
Mut -/-(+) Untreated 23	60				0
Mut -/-(+) Untreated 24	60				0
Mut -/-(+) Untreated 25	60				0

## Sheet: Figure 4I
+/-(+) HP (n=9)	-/-(+) HP (n=11)	+/-(+) HP + BZF (n=9)	-/-(+) HP + BZF (n=9)
104.852	31.2208	82.47	52.4624
82.2147	38.4358	128.996	80.0572
118.556	21.5409	48.9847	67.3403
94.3772	60.1452	139.55	102.923
112.35	50.3429	100.06	31.1625
118.805	45.819	94.3108	73.2153
102.809	35.8417	129.395	48.5866
81.1532	35.8408	100.354	45.7595
84.8832	52.3745	75.8793	50.0972
	40.3974
	51.5563

[truncated: 16 more sheets: Figure 5A-E, Suppl Figure 1A, Suppl Figure 1B, Suppl Figure 1C-D, Suppl Figure 2A, Suppl Figure 2B-C, Suppl Figure 2D, Suppl Figure 2E, Suppl Figure 2F, Suppl Figure 2G, Suppl Figure 2H, Suppl Figure 3A, Suppl Figure 3B, Suppl Figure 3C, Suppl Figure 6A, SOMASCAN raw data]
